# Supplementary material for: Immersed in a reservoir of potential: amniotic fluid-derived extracellular vesicles
Source: J Transl Med. 2024 Apr 12;22:348. doi: 10.1186/s12967-024-05154-2 (PMC11010396; doi:10.1186/s12967-024-05154-2)
Supplement: Supplementary file 1 — Additional file 1: Table S1. List of included research studies. [file 12967_2024_5154_MOESM1_ESM.xlsx]

## Sheet: Sheet1
Supplementary table 1: List of included research studies
PMID	Title	Authors	Citation	First Author	Journal/Book	Publication Year	DOI
17700640	CD24 is a marker of exosomes secreted into urine and amniotic fluid	Keller S, Rupp C, Stoeck A, Runz S, Fogel M, Lugert S, Hager HD, Abdel-Bakky MS, Gutwein P, Altevogt P.	Kidney Int. 2007 Nov;72(9):1095-102. doi: 10.1038/sj.ki.5002486. Epub 2007 Aug 15.	Keller S	Kidney Int	2007	10.1038/sj.ki.5002486
18715652	Heat shock protein-containing exosomes in mid-trimester amniotic fluids	Asea A, Jean-Pierre C, Kaur P, Rao P, Linhares IM, Skupski D, Witkin SS.	J Reprod Immunol. 2008 Oct;79(1):12-7. doi: 10.1016/j.jri.2008.06.001. Epub 2008 Aug 19.	Asea A	J Reprod Immunol	2008	10.1016/j.jri.2008.06.001
21651777	Body fluid derived exosomes as a novel template for clinical diagnostics	Keller S, Ridinger J, Rupp AK, Janssen JW, Altevogt P.	J Transl Med. 2011 Jun 8;9:86. doi: 10.1186/1479-5876-9-86.	Keller S	J Transl Med	2011	10.1186/1479-5876-9-86
22912749	Stem cell microvesicles transfer cystinosin to human cystinotic cells and reduce cystine accumulation in vitro	Iglesias DM, El-Kares R, Taranta A, Bellomo F, Emma F, Besouw M, Levtchenko E, Toelen J, van den Heuvel L, Chu L, Zhao J, Young YK, Eliopoulos N, Goodyer P.	PLoS One. 2012;7(8):e42840. doi: 10.1371/journal.pone.0042840. Epub 2012 Aug 13.	Iglesias DM	PLoS One	2012	10.1371/journal.pone.0042840
24157083	New observations on procoagulant properties of amniotic fluid: microparticles (MPs) and tissue factor-bearing MPs (MPs-TF), comparison with maternal blood plasma	Uszyński W, Zekanowska E, Uszyński M, Zyliński A, Kuczyński J.	Thromb Res. 2013;132(6):757-60. doi: 10.1016/j.thromres.2013.10.001. Epub 2013 Oct 11.	Uszyński W	Thromb Res	2013	10.1016/j.thromres.2013.10.001
24225954	Body fluid exosomes promote secretion of inflammatory cytokines in monocytic cells via Toll-like receptor signaling	Bretz NP, Ridinger J, Rupp AK, Rimbach K, Keller S, Rupp C, Marmé F, Umansky L, Umansky V, Eigenbrod T, Sammar M, Altevogt P.	J Biol Chem. 2013 Dec 20;288(51):36691-702. doi: 10.1074/jbc.M113.512806. Epub 2013 Nov 13.	Bretz NP	J Biol Chem	2013	10.1074/jbc.M113.512806
24439679	Procoagulant activity and cellular origin of microparticles in human amniotic fluid	Liu S, Wei L, Zhang Y, Xu M, Wang C, Zhou J.	Thromb Res. 2014 Apr;133(4):645-51. doi: 10.1016/j.thromres.2013.12.043. Epub 2014 Jan 6.	Liu S	Thromb Res	2014	10.1016/j.thromres.2013.12.043
25783564	Stem cells from human amniotic fluid exert immunoregulatory function via secreted indoleamine 2,3-dioxygenase1.	Romani, R., Pirisinu, I., Calvitti, M., Pallotta, M. T., Gargaro, M., Bistoni, G., Vacca, C., Di Michele, A., Orabona, C., Rosati, J., Pirro, M., Giovagnoli, S., Matino, D., Prontera, P., Rosi, G., Grohmann, U., Talesa, V. N., Donti, E., Puccetti, P., & Fallarino, F.	J Cell Mol Med, 19(7), 1593-1605	Romani R	J Cell Mol Med	2015	10.1111/jcmm.12534
26979400	Exosomal miR-10a derived from amniotic fluid stem cells preserves ovarian follicles after chemotherapy	Xiao GY, Cheng CC, Chiang YS, Cheng WT, Liu IH, Wu SC.	Sci Rep. 2016 Mar 16;6:23120. doi: 10.1038/srep23120.	Xiao GY	Sci Rep	2016	10.1038/srep23120
27988335	Cultured human amniocytes express hTERT, which is distributed between nucleus and cytoplasm and is secreted in extracellular vesicles	Radeghieri A, Savio G, Zendrini A, Di Noto G, Salvi A, Bergese P, Piovani G.	Biochem Biophys Res Commun. 2017 Jan 29;483(1):706-711. doi: 10.1016/j.bbrc.2016.12.077. Epub 2016 Dec 14.	Radeghieri A	Biochem Biophys Res Commun	2017	10.1016/j.bbrc.2016.12.077
28236427	Procoagulant extracellular vesicles in amniotic fluid	Hell L, Wisgrill L, Ay C, Spittler A, Schwameis M, Jilma B, Pabinger I, Altevogt P, Thaler J.	Transl Res. 2017 Jun;184:12-20.e1. doi: 10.1016/j.trsl.2017.01.003. Epub 2017 Feb 4.	Hell L	Transl Res	2017	10.1016/j.trsl.2017.01.003
28271621	First Characterization of Human Amniotic Fluid Stem Cell Extracellular Vesicles as a Powerful Paracrine Tool Endowed with Regenerative Potential	Balbi C, Piccoli M, Barile L, Papait A, Armirotti A, Principi E, Reverberi D, Pascucci L, Becherini P, Varesio L, Mogni M, Coviello D, Bandiera T, Pozzobon M, Cancedda R, Bollini S.	Stem Cells Transl Med. 2017 May;6(5):1340-1355. doi: 10.1002/sctm.16-0297. Epub 2017 Mar 8.	Balbi C	Stem Cells Transl Med	2017	10.1002/sctm.16-0297
28679310	Protein and Molecular Characterization of a Clinically Compliant Amniotic Fluid Stem Cell-Derived Extracellular Vesicle Fraction Capable of Accelerating Muscle Regeneration Through Enhancement of Angiogenesis	Mellows B, Mitchell R, Antonioli M, Kretz O, Chambers D, Zeuner MT, Denecke B, Musante L, Ramachandra DL, Debacq-Chainiaux F, Holthofer H, Joch B, Ray S, Widera D, David AL, Huber TB, Dengjel J, De Coppi P, Patel K.	Stem Cells Dev. 2017 Sep 15;26(18):1316-1333. doi: 10.1089/scd.2017.0089. Epub 2017 Aug 22.	Mellows B	Stem Cells Dev	2017	10.1089/scd.2017.0089
28803541	Ion-exchange chromatography purification of extracellular vesicles	Kosanović M, Milutinović B, Goč S, Mitić N, Janković M.	Biotechniques. 2017 Aug 1;63(2):65-71. doi: 10.2144/000114575.	Kosanović M	Biotechniques	2017	10.2144/000114575
29203902	Amniotic fluid stem cell-derived vesicles protect from VEGF-induced endothelial damage	Sedrakyan S, Villani V, Da Sacco S, Tripuraneni N, Porta S, Achena A, Lavarreda-Pearce M, Petrosyan A, Soloyan H, Filippo RE, Bussolati B, Perin L.	Sci Rep. 2017 Dec 4;7(1):16875. doi: 10.1038/s41598-017-17061-2.	Sedrakyan S	Sci Rep	2017	10.1038/s41598-017-17061-2
29357727	Amniotic fluid HIF1α and exosomal HIF1α in cervical insufficiency patients with physical examination-indicated cerclage	Song JE, Park SJ, Lee KY, Lee WJ.	J Matern Fetal Neonatal Med. 2019 Jul;32(14):2287-2294. doi: 10.1080/14767058.2018.1432037. Epub 2018 Feb 15.	Song JE	J Matern Fetal Neonatal Med	2019	10.1080/14767058.2018.1432037
29635386	Amniotic Fluid Exosome Proteomic Profile Exhibits Unique Pathways of Term and Preterm Labor	Dixon CL, Sheller-Miller S, Saade GR, Fortunato SJ, Lai A, Palma C, Guanzon D, Salomon C, Menon R.	Endocrinology. 2018 May 1;159(5):2229-2240. doi: 10.1210/en.2018-00073.	Dixon CL	Endocrinology	2018	10.1210/en.2018-00073
29661576	Treatment of experimental necrotizing enterocolitis with stem cell-derived exosomes	McCulloh CJ, Olson JK, Wang Y, Zhou Y, Tengberg NH, Deshpande S, Besner GE.	J Pediatr Surg. 2018 Jun;53(6):1215-1220. doi: 10.1016/j.jpedsurg.2018.02.086. Epub 2018 Mar 14.	McCulloh CJ	J Pediatr Surg	2018	10.1016/j.jpedsurg.2018.02.086
29969582	Nano-sized CA125 antigen glycocamouflage: Mucin - Extracellular vesicles alliance to watch?	Mitić N, Kosanović M, Milutinović B, Goč S, Mladenović D, Grubiša I, Janković M.	Arch Biochem Biophys. 2018 Sep 1;653:113-120. doi: 10.1016/j.abb.2018.06.017. Epub 2018 Jun 30.	Mitić N	Arch Biochem Biophys	2018	10.1016/j.abb.2018.06.017
30361074	A comparison of clinically relevant sources of mesenchymal stem cell-derived exosomes: Bone marrow and amniotic fluid	Tracy SA, Ahmed A, Tigges JC, Ericsson M, Pal AK, Zurakowski D, Fauza DO.	J Pediatr Surg. 2019 Jan;54(1):86-90. doi: 10.1016/j.jpedsurg.2018.10.020. Epub 2018 Oct 5.	Tracy SA	J Pediatr Surg	2019	10.1016/j.jpedsurg.2018.10.020
30506205	Isolation and Characterization of Amniotic Fluid-Derived Extracellular Vesicles for Biomarker Discovery	Ebert B, Rai AJ.	Methods Mol Biol. 2019;1885:287-294. doi: 10.1007/978-1-4939-8889-1_19.	Ebert B	Methods Mol Biol	2019	10.1007/978-1-4939-8889-1_19
30755672	The Regenerative Potential of Amniotic Fluid Stem Cell Extracellular Vesicles: Lessons Learned by Comparing Different Isolation Techniques	Antounians L, Tzanetakis A, Pellerito O, Catania VD, Sulistyo A, Montalva L, McVey MJ, Zani A.	Sci Rep. 2019 Feb 12;9(1):1837. doi: 10.1038/s41598-018-38320-w.	Antounians L	Sci Rep	2019	10.1038/s41598-018-38320-w
30987834	Reactivating endogenous mechanisms of cardiac regeneration via paracrine boosting using the human amniotic fluid stem cell secretome	Balbi C, Lodder K, Costa A, Moimas S, Moccia F, van Herwaarden T, Rosti V, Campagnoli F, Palmeri A, De Biasio P, Santini F, Giacca M, Goumans MJ, Barile L, Smits AM, Bollini S.	Int J Cardiol. 2019 Jul 15;287:87-95. doi: 10.1016/j.ijcard.2019.04.011. Epub 2019 Apr 4.	Balbi C	Int J Cardiol	2019	10.1016/j.ijcard.2019.04.011
31587018	Isolation and characterization of human amniotic fluid and SH-SY5Y/ BE(2)-M17 cell derived exosomes	Seyfizadeh N, Seyfizadeh N, Rahbarghazi R, Nourazarian A, Borzouisileh S, Palideh A, Elahimanesh F, Hamishehkar H, Salimi L, Nouri M, Abtin M.	Acta Neurobiol Exp (Wars). 2019;79(3):261-269.	Seyfizadeh N	Acta Neurobiol Exp (Wars)	2019	10.1016/bs.mie.2020.07.006
31625201	Comparison of the therapeutic effect of amniotic fluid stem cells and their exosomes on monoiodoacetate-induced animal model of osteoarthritis	Zavatti M, Beretti F, Casciaro F, Bertucci E, Maraldi T.	Biofactors. 2020 Jan;46(1):106-117. doi: 10.1002/biof.1576. Epub 2019 Oct 18.	Zavatti M	Biofactors	2020	10.1002/biof.1576
31945128	Compartmentalized profiling of amniotic fluid cytokines in women with preterm labor	Bhatti G, Romero R, Rice GE, Fitzgerald W, Pacora P, Gomez-Lopez N, Kavdia M, Tarca AL, Margolis L.	PLoS One. 2020 Jan 16;15(1):e0227881. doi: 10.1371/journal.pone.0227881. eCollection 2020.	Bhatti G	PLoS One	2020	10.1371/journal.pone.0227881
32146560	Small extracellular vesicles secreted from human amniotic fluid mesenchymal stromal cells possess cardioprotective and promigratory potential	Takov K, He Z, Johnston HE, Timms JF, Guillot PV, Yellon DM, Davidson SM.	Basic Res Cardiol. 2020 Mar 7;115(3):26. doi: 10.1007/s00395-020-0785-3.	Takov K	Basic Res Cardiol	2020	10.1007/s00395-020-0785-3
32416091	iTRAQ-based proteomics and in vitro experiments reveals essential roles of ACE and AP-N in the renin-angiotensin system-mediated congenital ureteropelvic junction obstruction	Liu R, Zhang W, Luo M, Qin X, Yang F, Wei Q.	Exp Cell Res. 2020 Aug 1;393(1):112086. doi: 10.1016/j.yexcr.2020.112086. Epub 2020 May 13.	Liu R	Exp Cell Res	2020	10.1016/j.yexcr.2020.112086
32929076	Activation of Wnt signaling by amniotic fluid stem cell-derived extracellular vesicles attenuates intestinal injury in experimental necrotizing enterocolitis	Li B, Lee C, O'Connell JS, Antounians L, Ganji N, Alganabi M, Cadete M, Nascimben F, Koike Y, Hock A, Botts SR, Wu RY, Miyake H, Minich A, Maalouf MF, Zani-Ruttenstock E, Chen Y, Johnson-Henry KC, De Coppi P, Eaton S, Maattanen P, Delgado Olguin P, Zani A, Sherman PM, Pierro A.	Cell Death Dis. 2020 Sep 14;11(9):750. doi: 10.1038/s41419-020-02964-2.	Li B	Cell Death Dis	2020	10.1038/s41419-020-02964-2
33027557	Neuroprotective effects of human amniotic fluid stem cells-derived secretome in an ischemia/reperfusion model	Castelli V, Antonucci I, d'Angelo M, Tessitore A, Zelli V, Benedetti E, Ferri C, Desideri G, Borlongan C, Stuppia L, Cimini A.	Stem Cells Transl Med. 2021 Feb;10(2):251-266. doi: 10.1002/sctm.20-0268. Epub 2020 Oct 7.	Castelli V	Stem Cells Transl Med	2021	10.1002/sctm.20-0268
33049041	Extracellular vesicles miRNA-21: a potential therapeutic tool in premature ovarian dysfunction	Thabet E, Yusuf A, Abdelmonsif DA, Nabil I, Mourad G, Mehanna RA.	Mol Hum Reprod. 2020 Dec 10;26(12):906-919. doi: 10.1093/molehr/gaaa068.	Thabet E	Mol Hum Reprod	2020	10.1093/molehr/gaaa068
33193997	Oxidative Stress in Alzheimer's Disease: In Vitro Therapeutic Effect of Amniotic Fluid Stem Cells Extracellular Vesicles	Gatti M, Zavatti M, Beretti F, Giuliani D, Vandini E, Ottani A, Bertucci E, Maraldi T.	Oxid Med Cell Longev. 2020 Oct 24;2020:2785343. doi: 10.1155/2020/2785343. eCollection 2020.	Gatti M	Oxid Med Cell Longev	2020	10.1155/2020/2785343
33196678	Molecular consequences of fetal alcohol exposure on amniotic exosomal miRNAs with functional implications for stem cell potency and differentiation	Tavanasefat H, Li F, Koyano K, Gourtani BK, Marty V, Mulpuri Y, Lee SH, Shin KH, Wong DTW, Xiao X, Spigelman I, Kim Y.	PLoS One. 2020 Nov 16;15(11):e0242276. doi: 10.1371/journal.pone.0242276. eCollection 2020.	Tavanasefat H	PLoS One	2020	10.1371/journal.pone.0242276
33375177	Amniotic Fluid Stem Cell-Derived Extracellular Vesicles Counteract Steroid-Induced Osteoporosis In Vitro	Gatti M, Beretti F, Zavatti M, Bertucci E, Ribeiro Luz S, Palumbo C, Maraldi T.	Int J Mol Sci. 2020 Dec 22;22(1):38. doi: 10.3390/ijms22010038.	Gatti M	Int J Mol Sci	2020	10.3390/ijms22010038
33565971	Isolation and characterization of human amniotic fluid-derived exosomes	Sheller-Miller S, Menon R.	Methods Enzymol. 2020;645:181-194. doi: 10.1016/bs.mie.2020.07.006. Epub 2020 Jul 30.	Sheller-Miller S	Methods Enzymol	2020	10.1016/bs.mie.2020.07.006
33566163	Administration of extracellular vesicles derived from human amniotic fluid stem cells: a new treatment for necrotizing enterocolitis	O'Connell JS, Lee C, Farhat N, Antounians L, Zani A, Li B, Pierro A.	Pediatr Surg Int. 2021 Mar;37(3):301-309. doi: 10.1007/s00383-020-04826-6. Epub 2021 Feb 10.	O'Connell JS	Pediatr Surg Int	2021	10.1007/s00383-020-04826-6
33716061	Amniotic fluid-derived exosomes improved spermatogenesis in a rat model of azoospermia	Mobarak H, Heidarpour M, Rahbarghazi R, Nouri M, Mahdipour M.	Life Sci. 2021 Jun 1;274:119336. doi: 10.1016/j.lfs.2021.119336. Epub 2021 Mar 11.	Mobarak H	Life Sci	2021	10.1016/j.lfs.2021.119336
33816515	Case Report: Administration of Amniotic Fluid-Derived Nanoparticles in Three Severely Ill COVID-19 Patients	Mitrani MI, Bellio MA, Sagel A, Saylor M, Kapp W, VanOsdol K, Haskell G, Stewart D, Abdullah Z, Santos I, Milberg J, Arango A, Mitrani A, Shapiro GC.	Front Med (Lausanne). 2021 Mar 17;8:583842. doi: 10.3389/fmed.2021.583842. eCollection 2021.	Mitrani MI	Front Med (Lausanne)	2021	10.3389/fmed.2021.583842
33883273	Fetal lung underdevelopment is rescued by administration of amniotic fluid stem cell extracellular vesicles in rodents	Antounians L, Catania VD, Montalva L, Liu BD, Hou H, Chan C, Matei AC, Tzanetakis A, Li B, Figueira RL, da Costa KM, Wong AP, Mitchell R, David AL, Patel K, De Coppi P, Sbragia L, Wilson MD, Rossant J, Zani A.	Sci Transl Med. 2021 Apr 21;13(590):eaax5941. doi: 10.1126/scitranslmed.aax5941.	Antounians L	Sci Transl Med	2021	10.1126/scitranslmed.aax5941
33918297	Comprehensive Profiling of Secretome Formulations from Fetal- and Perinatal Human Amniotic Fluid Stem Cells	Costa A, Ceresa D, De Palma A, Rossi R, Turturo S, Santamaria S, Balbi C, Villa F, Reverberi D, Cortese K, De Biasio P, Paladini D, Coviello D, Ravera S, Malatesta P, Mauri P, Quarto R, Bollini S.	Int J Mol Sci. 2021 Apr 2;22(7):3713. doi: 10.3390/ijms22073713.	Costa A	Int J Mol Sci	2021	10.3390/ijms22073713
33968614	Exosomes derived from human amniotic fluid mesenchymal stem cells alleviate cardiac fibrosis via enhancing angiogenesis in vivo and in vitro	Hu J, Chen X, Li P, Lu X, Yan J, Tan H, Zhang C.	Cardiovasc Diagn Ther. 2021 Apr;11(2):348-361. doi: 10.21037/cdt-20-1032.	Hu J	Cardiovasc Diagn Ther	2021	10.21037/cdt-20-1032
34198576	Extracellular Vesicles and Their miRNA Content in Amniotic and Tracheal Fluids of Fetuses with Severe Congenital Diaphragmatic Hernia Undergoing Fetal Intervention	Fabietti I, Nardi T, Favero C, Dioni L, Cantone L, Pergoli L, Hoxha M, Pinatel E, Mosca F, Bollati V, Persico N.	Cells. 2021 Jun 14;10(6):1493. doi: 10.3390/cells10061493.	Fabietti I	Cells	2021	10.3390/cells10061493
34235150	Human Amniotic Fluid Stem Cell-Derived Exosomes as a Novel Cell-Free Therapy for Cutaneous Regeneration	Zhang Y, Yan J, Liu Y, Chen Z, Li X, Tang L, Li J, Duan M, Zhang G.	Front Cell Dev Biol. 2021 Jun 21;9:685873. doi: 10.3389/fcell.2021.685873. eCollection 2021.	Zhang Y	Front Cell Dev Biol	2021	10.3389/fcell.2021.685873
34485048	Treatment of a COVID-19 long hauler with an amniotic fluid-derived extracellular vesicle biologic	Mitrani MI, Bellio MA, Meglin A, Khan A, Xu X, Haskell G, Arango A, Shapiro GC.	Respir Med Case Rep. 2021;34:101502. doi: 10.1016/j.rmcr.2021.101502. Epub 2021 Aug 30.	Mitrani MI	Respir Med Case Rep	2021	10.1016/j.rmcr.2021.101502
34538718	Amniotic fluid-derived extracellular vesicles: characterization and therapeutic efficacy in an experimental model of bronchopulmonary dysplasia	Bellio MA, Young KC, Milberg J, Santos I, Abdullah Z, Stewart D, Arango A, Chen P, Huang J, Williams K, Kelly K, Sterling S, Khan A, Xu X, Shapiro GC, Mitrani MI.	Cytotherapy. 2021 Dec;23(12):1097-1107. doi: 10.1016/j.jcyt.2021.07.011. Epub 2021 Sep 17.	Bellio MA	Cytotherapy	2021	10.1016/j.jcyt.2021.07.011
34758360	Construction of the amniotic fluid-derived exosomal ceRNA network associated with ventricular septal defect	Yang H, Yang S, Shen H, Wu S, Ruan J, Lyu G.	Genomics. 2021 Nov;113(6):4293-4302. doi: 10.1016/j.ygeno.2021.11.003. Epub 2021 Nov 7.	Yang H	Genomics	2021	10.1016/j.ygeno.2021.11.003
34826550	Human amniotic fluid derived-exosomes alleviate hypoxic encephalopathy by enhancing angiogenesis in neonatal mice after hypoxia	Li P, Lu X, Hu J, Dai M, Yan J, Tan H, Yu P, Chen X, Zhang C.	Neurosci Lett. 2022 Jan 18;768:136361. doi: 10.1016/j.neulet.2021.136361. Epub 2021 Nov 23.	Li P	Neurosci Lett	2022	10.1016/j.neulet.2021.136361
34841370	Proof-of-concept trial of an amniotic fluid-derived extracellular vesicle biologic for treating high risk patients with mild-to-moderate acute COVID-19 infection	Bellio MA, Bennett C, Arango A, Khan A, Xu X, Barrera C, Friedewald V, Mitrani MI.	Biomater Biosyst. 2021 Dec;4:100031. doi: 10.1016/j.bbiosy.2021.100031. Epub 2021 Nov 24.	Bellio MA	Biomater Biosyst	2021	10.1016/j.bbiosy.2021.100031
35218567	Amniotic fluid stem cell-derived extracellular vesicles are independent metabolic units capable of modulating inflammasome activation in THP-1 cells	Mezzasoma L, Bellezza I, Orvietani P, Manni G, Gargaro M, Sagini K, Llorente A, Scarpelli P, Pascucci L, Cellini B, Talesa VN, Fallarino F, Romani R.	FASEB J. 2022 Apr;36(4):e22218. doi: 10.1096/fj.202101657R.	Mezzasoma L	FASEB J	2022	10.1096/fj.202101657R
35364624	Amniotic fluid derived stem cells promote skin regeneration and alleviate scar formation through exosomal miRNA-146a-5p via targeting CXCR4	Wgealla MMAMA, Liang H, Chen R, Xie Y, Li F, Qin M, Zhang X.	J Cosmet Dermatol. 2022 Apr 1. doi: 10.1111/jocd.14956. Online ahead of print.	Wgealla MMAMA	J Cosmet Dermatol	2022	10.1111/jocd.14956
35563358	Exosomes Derived from Human Amniotic Fluid Mesenchymal Stem Cells Preserve Microglia and Neuron Cells from Aβ	Zavatti M, Gatti M, Beretti F, Palumbo C, Maraldi T.	Int J Mol Sci. 2022 Apr 29;23(9):4967. doi: 10.3390/ijms23094967.	Zavatti M	Int J Mol Sci	2022	10.3390/ijms23094967
35582873	Single extracellular vesicle analysis in human amniotic fluid shows evidence of phenotype alterations in preeclampsia	Gebara N, Scheel J, Skovronova R, Grange C, Marozio L, Gupta S, Giorgione V, Caicci F, Benedetto C, Khalil A, Bussolati B.	J Extracell Vesicles. 2022 May;11(5):e12217. doi: 10.1002/jev2.12217.	Gebara N	J Extracell Vesicles	2022	10.1002/jev2.12217
35671495	Autophagy Is Impaired in Fetal Hypoplastic Lungs and Rescued by Administration of Amniotic Fluid Stem Cell Extracellular Vesicles	Khalaj K, Antounians L, Figueira RL, Post M, Zani A.	Am J Respir Crit Care Med. 2022 Aug 15;206(4):476-487. doi: 10.1164/rccm.202109-2168OC.	Khalaj K	Am J Respir Crit Care Med	2022	10.1164/rccm.202109-2168OC
35735626	Procoagulant Activity in Amniotic Fluid Is Associated with Fetal-Derived Extracellular Vesicles	Butov KR, Karetnikova NA, Pershin DY, Trofimov DY, Panteleev MA.	Curr Issues Mol Biol. 2022 Jun 13;44(6):2710-2716. doi: 10.3390/cimb44060185.	Butov KR	Curr Issues Mol Biol	2022	10.3390/cimb44060185
35748324	Extracellular vesicles from amniotic fluid, milk, saliva, and urine expose complexes of tissue factor and activated factor VII	Hu Y, Repa A, Lisman T, Yerlikaya-Schatten G, Hau C, Pabinger I, Ay C, Nieuwland R, Thaler J.	J Thromb Haemost. 2022 Jun 24. doi: 10.1111/jth.15801. Online ahead of print.	Hu Y	J Thromb Haemost	2022	10.1111/jth.15801
35757808	Investigating the Paracrine Role of Perinatal Derivatives: Human Amniotic Fluid Stem Cell-Extracellular Vesicles Show Promising Transient Potential for Cardiomyocyte Renewal	Costa A, Balbi C, Garbati P, Palamà MEF, Reverberi D, De Palma A, Rossi R, Paladini D, Coviello D, De Biasio P, Ceresa D, Malatesta P, Mauri P, Quarto R, Gentili C, Barile L, Bollini S.	Front Bioeng Biotechnol. 2022 Jun 8;10:902038. doi: 10.3389/fbioe.2022.902038. eCollection 2022.	Costa A	Front Bioeng Biotechnol	2022	10.3389/fbioe.2022.902038
35785470	Sustained release of sulforaphane by bioactive extracellular vesicles for neuroprotective effect on chick model	Shahlaei M, Saeidifar M, Zamanian A.	J Biomed Mater Res B Appl Biomater. 2022 Jul 4. doi: 10.1002/jbm.b.35117. Online ahead of print.	Shahlaei M	J Biomed Mater Res B Appl Biomater	2022	10.1002/jbm.b.35117
35859898	Fetal Lung-Derived Exosomes in Term Labor Amniotic Fluid Induce Amniotic Membrane Senescence	Wan S, Chen P, Gu M, Liu J, Zhou Q, Zhang F, Lu Y, Li L, Wang X.	Front Cell Dev Biol. 2022 Jul 4;10:889861. doi: 10.3389/fcell.2022.889861. eCollection 2022.	Wan S	Front Cell Dev Biol	2022	10.3389/fcell.2022.889861
35936223	Human Amniotic Fluid Mesenchymal Stem Cell-Derived Exosomes Inhibit Apoptosis in Ovarian Granulosa Cell via miR-369-3p/YAF2/PDCD5/p53 Pathway	Geng Z, Chen H, Zou G, Yuan L, Liu P, Li B, Zhang K, Jing F, Nie X, Liu T, Zhang B.	Oxid Med Cell Longev. 2022 Jul 26;2022:3695848. doi: 10.1155/2022/3695848. eCollection 2022.	Geng Z	Oxid Med Cell Longev	2022	10.1155/2022/3695848
36009243	The Glyoxalase System Is a Novel Cargo of Amniotic Fluid Stem-Cell-Derived Extracellular Vesicles	Romani R, Talesa VN, Antognelli C.	Antioxidants (Basel). 2022 Aug 5;11(8):1524. doi: 10.3390/antiox11081524.	Romani R	Antioxidants (Basel)	2022	10.3390/antiox11081524
36103370	Treatment with Amniotic Fluid Stem Cell Extracellular Vesicles Promotes Fetal Lung Branching and Cell Differentiation at Canalicular and Saccular Stages in Experimental Pulmonary Hypoplasia Secondary to Congenital Diaphragmatic Hernia	Khalaj K, Figueira RL, Antounians L, Gandhi S, Wales M, Montalva L, Biouss G, Zani A.	Stem Cells Transl Med. 2022 Oct 21;11(10):1089-1102. doi: 10.1093/stcltm/szac063.	Khalaj K	Stem Cells Transl Med	2022	10.1093/stcltm/szac063
36110890	Extracellular Vesicles of Mesenchymal Stem Cells Are More Effectively Accessed through Polyethylene Glycol-Based Precipitation than by Ultracentrifugation	Jia L, Li B, Fang C, Liang X, Xie Y, Sun X, Wang W, Zheng L, Wang D.	Stem Cells Int. 2022 Sep 6;2022:3577015. doi: 10.1155/2022/3577015. eCollection 2022.	Jia L	Stem Cells Int	2022	10.1155/2022/3577015
36140291	Comparative Analysis of Co-Cultured Amniotic Cell-Conditioned Media with Cell-Free Amniotic Fluid Reveals Differential Effects on Epithelial-Mesenchymal Transition and Myofibroblast Activation	Liu N, Bowen CM, Shoja MM, Castro de Pereira KL, Dongur LP, Saad A, Russell WK, Broderick TC, Fair JH, Fagg WS.	Biomedicines. 2022 Sep 5;10(9):2189. doi: 10.3390/biomedicines10092189.	Liu N	Biomedicines	2022	10.3390/biomedicines10092189
36289619	Amniotic Fluid-Derived Mesenchymal Stem/Stromal Cell-Derived Secretome and Exosomes Improve Inflammation in Human Intestinal Subepithelial Myofibroblasts	Katifelis H, Filidou E, Psaraki A, Yakoub F, Roubelakis MG, Tarapatzi G, Vradelis S, Bamias G, Kolios G, Gazouli M.	Biomedicines. 2022 Sep 21;10(10):2357. doi: 10.3390/biomedicines10102357.	Katifelis H	Biomedicines	2022	10.3390/biomedicines10102357
36298700	Cytokine Profiling of Amniotic Fluid from Congenital Cytomegalovirus Infection	Bourgon N, Fitzgerald W, Aschard H, Magny JF, Guilleminot T, Stirnemann J, Romero R, Ville Y, Margolis L, Leruez-Ville M.	Viruses. 2022 Sep 28;14(10):2145. doi: 10.3390/v14102145.	Bourgon N	Viruses	2022	10.3390/v14102145
36385400	Comparison and Investigation of Exosomes from Human Amniotic Fluid Stem Cells and Human Breast Milk in Alleviating Neonatal Necrotizing Enterocolitis	Hu X, Zhang R, Liang H, An J, Yang Y, Huo J, Chen Z, Quan W, Jiang L, Li C, Li J, Li F, Xu Y, Zhu X.	Stem Cell Rev Rep. 2023 Apr;19(3):754-766. doi: 10.1007/s12015-022-10470-5. Epub 2022 Nov 16.	Hu X	Stem Cell Rev Rep	2023	10.1007/s12015-022-10470-5
36518766	Human amniotic fluid derived extracellular vesicles attenuate T cell immune response	Del Rivero T, Milberg J, Bennett C, Mitrani MI, Bellio MA.	Front Immunol. 2022 Nov 28;13:977809. doi: 10.3389/fimmu.2022.977809. eCollection 2022.	Del Rivero T	Front Immunol	2022	10.3389/fimmu.2022.977809
36768851	Microbiota-Associated HAF-EVs Regulate Monocytes by Triggering or Inhibiting Inflammasome Activation	Nunzi E, Mezzasoma L, Bellezza I, Zelante T, Orvietani P, Coata G, Giardina I, Sagini K, Manni G, Di Michele A, Gargaro M, Talesa VN, Di Renzo GC, Fallarino F, Romani R.	Int J Mol Sci. 2023 Jan 28;24(3):2527. doi: 10.3390/ijms24032527.	Nunzi E	Int J Mol Sci	2023	10.3390/ijms24032527
36902375	Human Neuromuscular Junction on a Chip: Impact of Amniotic Fluid Stem Cell Extracellular Vesicles on Muscle Atrophy and NMJ Integrity	Gatti M, Dittlau KS, Beretti F, Yedigaryan L, Zavatti M, Cortelli P, Palumbo C, Bertucci E, Van Den Bosch L, Sampaolesi M, Maraldi T.	Int J Mol Sci. 2023 Mar 3;24(5):4944. doi: 10.3390/ijms24054944.	Gatti M	Int J Mol Sci	2023	10.3390/ijms24054944
